# Supplementary material for: Functional and topological characterization of transcriptional cooperativity in yeast
Source: BMC Res Notes. 2012 May 10;5:227. doi: 10.1186/1756-0500-5-227 (PMC3499397; doi:10.1186/1756-0500-5-227)
Supplement: Additional file 3 — List of cooperative TF pairs. This file contains the list of cooperative TF pairs. [file 1756-0500-5-227-S3.txt]

# This file contains the cooperative transcription facto pairs used in the research
# column 1: name of transcription factor 1
# column 2: name of transcription factor 2
YBL008W	YOR038C
YDR146C	YIR018W
YOR028C	YDR259C
YMR042W	YML099C
YGL013C	YBR182C
YOR372C	YER111C
YOR372C	YNL309W
YOR372C	YHR206W
YIL131C	YNL068C
YIL131C	YMR043W
YIL131C	YOR372C
YLR131C	YDR146C
YMR043W	YOR372C
YMR043W	YLR182W
YNL216W	YIR018W
YLR013W	YGL013C
YLR013W	YNL216W
YLR013W	YIR018W
YLR013W	YKL062W
YPR104C	YLR013W
YNL068C	YER111C
YNL068C	YOR372C
YNL068C	YMR043W
YNL068C	YLR182W
YER111C	YLR182W
YDL056W	YER111C
YDL056W	YLR182W
YNL309W	YER111C
YNL309W	YLR182W
YKL062W	YIR018W
YDR043C	YKL043W
YDR043C	YDR259C
