# Supplementary material for: Functional and topological characterization of transcriptional cooperativity in yeast
Source: BMC Res Notes. 2012 May 10;5:227. doi: 10.1186/1756-0500-5-227 (PMC3499397; doi:10.1186/1756-0500-5-227)
Supplement: Additional file 4 — Regulatory hierarchy. This file contains the regulatory hierarchy. [file 1756-0500-5-227-S4.txt]

# This file contains the regulatory hierarchy used in the research
# column 1: layer
# column 2: list of TFs
1	YAL051W YBL008W YBL021C YBL103C YBR297W YDL106C YDR081C YDR213W YDR390C YDR451C YER161C YER169W YGL166W YGL209W YGL254W YGR249W YHL009C YHL020C YHR006W YIL036W YIL128W YIR017C YIR018W YJL089W YJL110C YJR094C YKL032C YKL185W YLL004W YLR013W YLR120C YLR176C YLR403W YML099C YML113W YMR019W YMR042W YMR053C YMR070W YMR075W YMR312W YNL199C YNL312W YOL116W YOR032C YOR038C YOR162C YOR230W YOR363C YPL089C YPL177C YPR199C
2	YDR259C YOR028C YOR372C YMR021C YNL216W YDL170W YDR216W YGL035C YGL162W YIR023W YMR125W YDL056W YMR043W YCR096C YER111C YLR182W YNL068C YJL056C YBL005W YGL013C YDR253C YHR178W YKL015W YNL167C YOL067C YHR206W YIL101C YKL043W YLR256W YMR037C YPL101W YDR123C YHR084W YPL049C YDR146C YKL112W YJR060W YNL103W YPL038W YDR207C YEL009C YBR182C YFL021W YKR067W YDR043C YMR016C YDR463W YIL131C YLR131C YPL202C YBR240C YDR310C YNL139C YKR099W YGL071W YHL027W YKL109W YLR014C
3	YML007W YPR065W YOL028C YNL309W YBR083W YER040W YGL237C YGR040W YHR187W YNL314W YOR113W YFR034C YGR097W YJR140C YKL020C YKL062W YPL139C YBR049C YER068W YDL020C YOR344C YKR034W YOL108C YLR451W YPR104C YMR275C YOR337W YDR421W
4	YPL075W YCR097W YGR044C YML027W YOL089C YOR358W YFL031W YGL073W YDR423C YGL192W
