# Supplementary material for: Functional and topological characterization of transcriptional cooperativity in yeast
Source: BMC Res Notes. 2012 May 10;5:227. doi: 10.1186/1756-0500-5-227 (PMC3499397; doi:10.1186/1756-0500-5-227)
Supplement: Additional file 5 — Regulatory hierarchy without upwards regulatory interactions. This file contains the regulatory hierarchy with no upwards regulatory interactions. [file 1756-0500-5-227-S5.txt]

# This file contains the regulatory hierarchy with no upwards regulatory connections shown in additional file 3
# column 1: layer
# column 2: list of TFs
1	YAL051W YBL008W YBL021C YBL103C YBR297W YDL106C YDR081C YDR213W YDR390C YDR451C YER161C YER169W YGL166W YGL209W YGL254W YGR249W YHL009C YHL020C YHR006W YIL036W YIL128W YIR017C YIR018W YJL089W YJL110C YJR094C YKL032C YKL185W YLL004W YLR013W YLR120C YLR176C YLR403W YML099C YML113W YMR019W YMR042W YMR053C YMR070W YMR075W YMR312W YNL199C YNL312W YOL116W YOR032C YOR038C YOR162C YOR230W YOR363C YPL089C YPL177C YPR199C
2	YDR259C YOR028C YOR372C YMR021C YNL216W YDL170W YDR216W YGL035C YGL162W YIR023W YMR125W YDL056W YMR043W YCR096C YER111C YLR182W YNL068C YJL056C YBL005W YGL013C YDR253C YHR178W YKL015W YNL167C YOL067C YHR206W YIL101C YKL043W YLR256W YMR037C YPL101W YDR123C YHR084W YPL049C YDR146C YKL112W YJR060W YNL103W YPL038W YDR207C YEL009C YBR182C YFL021W YKR067W YDR043C YMR016C YDR463W YIL131C YLR131C YPL202C YBR240C YDR310C YNL139C YKR099W YGL071W YHL027W YKL109W YLR014C YGL073W YPR065W YPL248C YML027W YML051W YDL020C YOR344C YMR275C YKL062W YBR049C YOL108C YGL237C YFR034C YPL075W YCR097W YML007W YKL020C YBR083W YNL314W YER068W YGR040W YGL192W YGR044C YOR337W YFL031W YOR113W YOL028C
3	YNL309W YER040W YHR187W YGR097W YJR140C YPL139C YKR034W YLR451W YPR104C YDR421W YOL089C YOR358W YDR423C
